# Supplementary material for: Effect of Chronic Corticosterone Treatment on Depression-Like Behavior and Sociability in Female and Male C57BL/6N Mice
Source: Cells. 2019 Sep 1;8(9):1018. doi: 10.3390/cells8091018 (PMC6770122; doi:10.3390/cells8091018)
Supplement: Supplementary file 1 [file cells-08-01018-s001.zip]

Archive with 5 entries (3 files):
- cells-560950-supplementary/
- cells-560950-supplementary/SUPPL/
- cells-560950-supplementary/SUPPL/Supplementary Table S1.pdf
- cells-560950-supplementary/SUPPL/Supplimentary Figure 1.tif
- cells-560950-supplementary/SUPPL/Supplimentary Figure 2.tif
